# Supplementary material for: Nutritional regulation of genome-wide association obesity genes in a tissue-dependent manner
Source: Nutr Metab (Lond). 2012 Jul 10;9:65. doi: 10.1186/1743-7075-9-65 (PMC3537611; doi:10.1186/1743-7075-9-65)
Supplement: Additional file 1 — Table S1. Primer sequences used in these studies. [file 1743-7075-9-65-S1.xlsx]

## Sheet: Suppl 1
Supplementary Table 1. Primer sequences.
Gene		Forward primer		Reverse primer
Ppib (cyclophilin)*		TGG AGA GCA CCA AGA CAG ACA		TGC CGG AGT CGA CAA TGA T
Aif1		TCA GAA TGA TGC TGG GCA AG		CT CGG AGA TAG CTT TCT TGC
Bat2		CAG GAT TAC CGA AAG CTG AG		CT TGA GAC GGG AAT TGA GAC
C10orf97		CCA CTA CAA TGG ATT GAA GC		GA GTG TCG TCT GTC TGT AGC
Ctnnbl1		CTC CAT CAA GAT CGT CAG GC		AA GTT CTC CAA CAA GGC CAG
Dgkg		CCT TGA AGT GGT GGG TCT AG		CA TCG GCA GAA GCT TGT TAG
Etv5		GAA CTA TGA CAA GCT GAG CC		CC ATA GAG AAG AGT GCA TCC
Faim2		GTCTA TGCTGTACTG GGAGC		GTCTAAG TAAGATGTTGA GGGC
Gnpda2		GTG ATG AAG ATG CCA CTC TAG		CT TTC ATA CTG TAG AGT GGG
Kctd15		GTT TCC CTC TCA ACG GCT AC		CGG CAA AGA ACA TAT TCG CTG
Maf		AGG TGA TCC GAC TGA AGC AG		AG CTG GTT CTT CTC CGA CTC
Mtch2		CTT GGA TAG ATT GCT GGT GC		CA GTA AGT CTT CCC ACA AGG
Negr1		GAG CAC TTC GGC AAC TAT AC		CA GGC ACT CCC AGT AAT TCC
Npc1		GGATG TACTTAGCCA TGGTC		CTC TGT AGC GCT CGT AAG TG
Pter		GCT GCT ACT TGG AAT ACG ATC		CCC TCA TCC ACT AGA AAA TGG
Rasal2		GAT CAT GCT GAG ATG CAA GC		CA CTC ATC AGT CTC GTG TTG
Sec16b		CTT CTG AGT TCT ACT CCC AG		GG TTC AGG CTA CTA GCA GTG
Sfrs10		GAT GGA GAG CAG CTC AAG AC		GT AGG ATC GTG ATC GAG AAC
Sh2b1		CCA TGG TGT CTT CTT GGT AC		GT CCC TCC TCA TTT AGT GAC
Tmem18		GTA CCA GTA CTT TGA CTC CC		CAG TCA AAG TCT TCC GTA CC
* from Liang et al. JBC 2002 277:9520-8.
